# Supplementary material for: Genetic Variability and Population Structure in the Sardinian Anglo-Arab Horse
Source: Animals (Basel). 2020 Jun 11;10(6):1018. doi: 10.3390/ani10061018 (PMC7341272; doi:10.3390/ani10061018)
Supplement: Supplementary file 1 [file animals-10-01018-s001.zip › Supplementary Table S1.xlsx]

## Sheet: Table S1
Table S1. List of 56 Sardinian Anglo-Arab horse samples here analysed.
Original Sample ID	Reference	Place of Collection	Geographic Area	mtDNA control region Haplotype	mtDNA Haplogroup
AA01	Cardinali et al. 2016	North Sardinia	Sardinia	15495 15538 15584 15585 15602 15650 15709 15720 15771 15826 15870 15974 16080	I
AA02	Cardinali et al. 2016	North Sardinia	Sardinia	15494 15495 15496 15534 15602 15603 15604 15649 15720 15771 15869 15870 15871 15956 15974 16068	L
AA03	Cardinali et al. 2016	North Sardinia	Sardinia	15495 15585 15597 15602 15635 15650 15703 15720 15771 15776 15870 15956 15996	G
AA04	Cardinali et al. 2016	North Sardinia	Sardinia	15494 15495 15496 15534 15602 15603 15604 15649 15720 15771 15869 15870 15871 15956 15974 16068	L
AA05	Cardinali et al. 2016	North Sardinia	Sardinia	15495 15542 15597 15602 15635 15650 15666 15703 15720 15870	G
AA06	Cardinali et al. 2016	North Sardinia	Sardinia	15494 15495 15496 15534 15602 15603 15604 15649 15720 15771 15869 15870 15871 15956 15974	L
AA07	Cardinali et al. 2016	North Sardinia	Sardinia	15495 15542 15597 15602 15632 15635 15650 15666 15703 15720 15870 16031	G
AA08	Cardinali et al. 2016	North Sardinia	Sardinia	15495 15538 15585 15602 15650 15709 15720 15771 15826 15870 15974	I
AA09	Cardinali et al. 2016	North Sardinia	Sardinia	15495 15538 15596 15602 15650 15709 15720 15771 15826 15870 15974	I
AA10	Cardinali et al. 2016	North Sardinia	Sardinia	15495 15585 15597 15602 15650 15666 15720 15771 15870 15956 15974	E
AA11	Cardinali et al. 2016	North Sardinia	Sardinia	15495 15538 15596 15602 15650 15709 15720 15771 15826 15870 15974	I
AA12	Cardinali et al. 2016	North Sardinia	Sardinia	15495 15585 15602 15617 15659 15720 15771 15806 15827 15869 15879 15956 16068 16080	M
AA13	Cardinali et al. 2016	North Sardinia	Sardinia	15495 15522 15650 15771 15826 15827 15869 16055	B
AA14	Cardinali et al. 2016	North Sardinia	Sardinia	15494 15495 15496 15534 15574 15585 15602 15603 15604 15649 15720 15771 15870 15871 15956 15974 16068	L
AA15	Cardinali et al. 2016	North Sardinia	Sardinia	15494 15495 15496 15534 15585 15602 15603 15649 15720 15771 15870 15871 15956 15974 16068	L
AA16	Cardinali et al. 2016	North Sardinia	Sardinia	15495 15602 15617 15659 15720 15771 15806 15827 15869 15956 16068	M
AA17	Cardinali et al. 2016	North Sardinia	Sardinia	15495 15542 15585 15597 15602 15635 15650 15666 15703 15720 15825 15870 16031 16087	G
AA18	Cardinali et al. 2016	North Sardinia	Sardinia	15495 15538 15596 15602 15650 15709 15720 15771 15826 15870 15974	I
AA19	Cardinali et al. 2016	North Sardinia	Sardinia	15494 15495 15496 15534 15602 15603 15649 15720 15771 15811 15870 15871 15956 15974 16068	L
AA20	Cardinali et al. 2016	North Sardinia	Sardinia	15494 15495 15496 15534 15602 15603 15649 15720 15771 15870 15871 15956 15974	L
AA21	Cardinali et al. 2016	North Sardinia	Sardinia	15495 15538 15585 15602 15650 15709 15720 15771 15826 15870 15974	I
AA22	Cardinali et al. 2016	North Sardinia	Sardinia	15495 15542 15585 15597 15602 15635 15650 15666 15703 15720 15870 16031 16087	G
AA23	Cardinali et al. 2016	North Sardinia	Sardinia	15495 15538 15585 15602 15650 15709 15720 15771 15826 15870 15974	I
AA24	Cardinali et al. 2016	North Sardinia	Sardinia	15494 15495 15496 15532delC 15534 15585 15602 15603 15604 15649 15720 15771 15864 15870 15871 15956 15974 16068	L
AA25	Cardinali et al. 2016	North Sardinia	Sardinia	15495 15542 15597 15602 15635 15650 15666 15703 15720 15870	G
AA26	Cardinali et al. 2016	North Sardinia	Sardinia	15494 15495 15496 15534 15602 15603 15649 15720 15771 15870 15871 15956 15974 16068	L
AA27	Cardinali et al. 2016	North Sardinia	Sardinia	15650	A
AA28	Cardinali et al. 2016	North Sardinia	Sardinia	15495 15602 15617 15659 15720 15771 15806 15827 15869 15956 16068 16080	M
AA29	Cardinali et al. 2016	North Sardinia	Sardinia	15495 15542 15585 15597 15602 15635 15650 15666 15703 15720 15870 16031 16087	G
AA30	Cardinali et al. 2016	North Sardinia	Sardinia	15494 15495 15496 15534 15602 15603 15649 15720 15771 15811 15870 15871 15956 15974 16068	L
AA31	Cardinali et al. 2016	North Sardinia	Sardinia	15495 15585 15597 15602 15635 15650 15703 15720 15771 15776 15870 15956 15996	G
AA32	Cardinali et al. 2016	North Sardinia	Sardinia	15495 15597 15602 15617 15659 15720 15771 15806 15827 15869 15956 16080	M
AA33	This study	North Sardinia	Sardinia	15495 15597 15602 15617 15659 15720 15771 15806 15827 15869 15956 16080	M
AA34	This study	North Sardinia	Sardinia	15495 15597 15602 15617 15659 15720 15771 15806 15827 15869 15956 16080	M
AA35	Cardinali et al. 2016	North Sardinia	Sardinia	15495 15542 15585 15597 15602 15650 15666 15720 15771 15870 15956 15974	E
AA36	Cardinali et al. 2016	North Sardinia	Sardinia	15495 15542 15597 15602 15650 15666 15720 15771 15870 15956 15974	E
AA37	Cardinali et al. 2016	North Sardinia	Sardinia	15495 15542 15585 15597 15602 15650 15666 15720 15771 15870 15956 15974	E
AA41	Cardinali et al. 2016	North Sardinia	Sardinia	15494 15495 15496 15532delC 15534 15585 15602 15603 15604 15649 15720 15771 15864 15870 15871 15956 15974 16068	L
AA42	Cardinali et al. 2016	North Sardinia	Sardinia	15494 15495 15496 15532delC 15534 15585 15602 15603 15604 15649 15720 15771 15864 15870 15871 15956 15974 16068	L
AA43	Cardinali et al. 2016	North Sardinia	Sardinia	15494 15495 15496 15534 15602 15603 15649 15720 15771 15870 15871 15956 15974 16068 16080	L
AA44	Cardinali et al. 2016	North Sardinia	Sardinia	15495 15542 15597 15602 15650 15666 15720 15771 15870 15956 15974	E
AA45	Cardinali et al. 2016	North Sardinia	Sardinia	15495 15542 15585 15597 15602 15650 15666 15720 15771 15870 15956 15974	E
AA46	Cardinali et al. 2016	North Sardinia	Sardinia	15494 15495 15496 15532delC 15534 15585 15602 15603 15604 15649 15720 15771 15864 15870 15871 15956 15974 16068	L
AA47	Cardinali et al. 2016	North Sardinia	Sardinia	15495 15538 15584 15585 15602 15650 15709 15720 15771 15826 15870 15974 16080	I
AA48	Cardinali et al. 2016	North Sardinia	Sardinia	15494 15495 15496 15534 15585 15603 15649 15720 15771 15827 15870 15871 15956 15974 16068	L
AA49	Cardinali et al. 2016	North Sardinia	Sardinia	15494 15495 15496 15534 15585 15602 15603 15604 15649 15720 15771 15870 15871 15956 15974 16068	L
AA50	Cardinali et al. 2016	North Sardinia	Sardinia	15495 15650 15666 15720 15826 16055 16079	B
AA51	Cardinali et al. 2016	North Sardinia	Sardinia	15495 15542 15597 15602 15635 15650 15666 15703 15720 15870	G
AA52	Cardinali et al. 2016	North Sardinia	Sardinia	15494 15495 15496 15532delC 15534 15585 15602 15603 15604 15649 15720 15771 15864 15870 15871 15956 15974 16068	L
AA53	Cardinali et al. 2016	North Sardinia	Sardinia	15495 15585 15601 15602 15720 15771 15806 15827 15838 15869 15956 16007 16068	N
AA54	Cardinali et al. 2016	North Sardinia	Sardinia	15494 15495 15496 15532delC 15534 15585 15602 15603 15604 15649 15720 15771 15864 15870 15871 15956 15974 16068	L
AA55	Cardinali et al. 2016	North Sardinia	Sardinia	15494 15495 15496 15534 15602 15603 15649 15720 15771 15811 15870 15871 15956 15974 16068	L
AA56	Cardinali et al. 2016	North Sardinia	Sardinia	15494 15495 15496 15534 15585 15602 15603 15649 15720 15771 15870 15871 15956 15974 16068	L
AA57	Cardinali et al. 2016	North Sardinia	Sardinia	15494 15495 15496 15532delC 15534 15585 15602 15603 15604 15649 15720 15771 15864 15870 15871 15956 15974 16068	L
AA58	Cardinali et al. 2016	North Sardinia	Sardinia	15494 15495 15496 15534 15602 15603 15604 15649 15720 15771 15869 15870 15871 15956 15974 16068	L
AA59	Cardinali et al. 2016	North Sardinia	Sardinia	15494 15495 15496 15532delC 15534 15585 15602 15603 15604 15649 15720 15771 15870 15871 15956 15974 16068	L
