# Supplementary material for: Genetic Variability and Population Structure in the Sardinian Anglo-Arab Horse
Source: Animals (Basel). 2020 Jun 11;10(6):1018. doi: 10.3390/ani10061018 (PMC7341272; doi:10.3390/ani10061018)
Supplement: Supplementary file 1 [file animals-10-01018-s001.zip › Supplementary Table S2.xlsx]

## Sheet: Table S2
Table S2. List of 170 mtDNA control regions from Cardinali et al. 2016 included in the analyses.
Original Sample ID	Reference	Breed	Place of Collection	Geographic Area	mtDNA control region Haplotype	mtDNA Haplogroup
BA01	Cardinali et al. 2016	Bardigiano	Parma province (Emilia Romagna)	North Italy	15495 15538 15597 15602 15650 15703 15709 15720 15771 15826 15870 15974	I
BA02	Cardinali et al. 2016	Bardigiano	Parma province (Emilia Romagna)	North Italy	15494 15495 15496 15534 15585 15603 15649 15720 15771 15870 15871 15956 15974 16068	L
BA03	Cardinali et al. 2016	Bardigiano	Parma province (Emilia Romagna)	North Italy	ERS	A
BA04	Cardinali et al. 2016	Bardigiano	Parma province (Emilia Romagna)	North Italy	15495 15650 15666 15720 15826 16055 16080	B
BA05	Cardinali et al. 2016	Bardigiano	Parma province (Emilia Romagna)	North Italy	15720	A
BA06	Cardinali et al. 2016	Bardigiano	Parma province (Emilia Romagna)	North Italy	15495 15542 15585 15597 15602 15635 15650 15666 15703 15720 15870 16031 16087	G
BA07	Cardinali et al. 2016	Bardigiano	Parma province (Emilia Romagna)	North Italy	15495 15597 15602 15667 15703 15720 15771 15777 15809 15956 16038 16063insC	P
BA08	Cardinali et al. 2016	Bardigiano	Parma province (Emilia Romagna)	North Italy	15494 15495 15496 15534 15602 15603 15604 15649 15720 15771 15870 15871 15956 15974 16068	L
BA09	Cardinali et al. 2016	Bardigiano	Parma province (Emilia Romagna)	North Italy	15494 15495 15496 15534 15585 15603 15604 15649 15720 15771 15870 15871 15956 15974 16068	L
BA10	Cardinali et al. 2016	Bardigiano	Parma province (Emilia Romagna)	North Italy	15495 15826	A
BA11	Cardinali et al. 2016	Bardigiano	Parma province (Emilia Romagna)	North Italy	15495 15542 15585 15597 15602 15635 15650 15666 15703 15720 15870 16031	G
BA12	Cardinali et al. 2016	Bardigiano	Parma province (Emilia Romagna)	North Italy	15494 15495 15496 15534 15602 15603 15649 15720 15771 15870 15871 15956 15974 16068	L
BA13	Cardinali et al. 2016	Bardigiano	Parma province (Emilia Romagna)	North Italy	15495 15522 15650 15771 15826 15827 15869 16038 16055	B
BA14	Cardinali et al. 2016	Bardigiano	Parma province (Emilia Romagna)	North Italy	15495 15544 15570 15585 15602 15635 15686 15720 15771 15807 15870 15871 15956 16071	K
BA15	Cardinali et al. 2016	Bardigiano	Parma province (Emilia Romagna)	North Italy	15720	A
BA16	Cardinali et al. 2016	Bardigiano	Parma province (Emilia Romagna)	North Italy	15495 15542 15585 15597 15602 15635 15650 15666 15703 15720 15870 16031	G
BA17	Cardinali et al. 2016	Bardigiano	Parma province (Emilia Romagna)	North Italy	15495 15538 15602 15650 15709 15720 15771 15826 15870 15974	I
BA18	Cardinali et al. 2016	Bardigiano	Parma province (Emilia Romagna)	North Italy	15495 15538 15602 15650 15709 15720 15771 15826 15870 15974	I
BA19	Cardinali et al. 2016	Bardigiano	Parma province (Emilia Romagna)	North Italy	15495 15720 15770 15826	A
BA20	Cardinali et al. 2016	Bardigiano	Parma province (Emilia Romagna)	North Italy	ERS	A
BA21	Cardinali et al. 2016	Bardigiano	Parma province (Emilia Romagna)	North Italy	15495 15602 15604 15703 15720 15740 15771 15777 15811 15956 15995 16037 16038 16057 16063insC	Q
BA22	Cardinali et al. 2016	Bardigiano	Parma province (Emilia Romagna)	North Italy	15495 15826	A
BA23	Cardinali et al. 2016	Bardigiano	Parma province (Emilia Romagna)	North Italy	15495 15584 15585 15601 15602 15720 15771 15806 15827 15838 15869 15956 16007 16068 16087	N
BA24	Cardinali et al. 2016	Bardigiano	Parma province (Emilia Romagna)	North Italy	15495 15585 15602 15703 15720 15726 15740 15771 15777 15811 15879 16037 16038 16057 16063insC	Q
BA25	Cardinali et al. 2016	Bardigiano	Parma province (Emilia Romagna)	North Italy	15495 15826	A
BA26	Cardinali et al. 2016	Bardigiano	Parma province (Emilia Romagna)	North Italy	15720	A
BA27	Cardinali et al. 2016	Bardigiano	Parma province (Emilia Romagna)	North Italy	15495 15542 15585 15597 15602 15635 15650 15666 15703 15720 15870 16031 16087	G
BA28	Cardinali et al. 2016	Bardigiano	Parma province (Emilia Romagna)	North Italy	15495 15542 15585 15597 15602 15635 15650 15666 15703 15720 15870 16031 16087	G
BA29	Cardinali et al. 2016	Bardigiano	Parma province (Emilia Romagna)	North Italy	15494 15495 15496 15534 15585 15603 15649 15720 15771 15870 15871 15956 15974 16068	L
BA30	Cardinali et al. 2016	Bardigiano	Parma province (Emilia Romagna)	North Italy	15494 15495 15496 15534 15602 15603 15649 15720 15771 15870 15871 15956 15974 16068	L
BA31	Cardinali et al. 2016	Bardigiano	Parma province (Emilia Romagna)	North Italy	15495 15538 15602 15650 15709 15720 15771 15826 15870 15974	I
BA32	Cardinali et al. 2016	Bardigiano	Parma province (Emilia Romagna)	North Italy	15495 15585 15650 15666 15720 15810 15826 16055	B
BA33	Cardinali et al. 2016	Bardigiano	Parma province (Emilia Romagna)	North Italy	15495 15626 15650 15666 15720 15810 15826 16055	B
BA34	Cardinali et al. 2016	Bardigiano	Parma province (Emilia Romagna)	North Italy	ERS	A
BA35	Cardinali et al. 2016	Bardigiano	Parma province (Emilia Romagna)	North Italy	15495 15542 15585 15597 15602 15635 15650 15666 15703 15720 15870 16031 16087	G
BA36	Cardinali et al. 2016	Bardigiano	Parma province (Emilia Romagna)	North Italy	15495 15542 15585 15597 15602 15635 15650 15666 15703 15720 15870 16031 16087	G
BA37	Cardinali et al. 2016	Bardigiano	Parma province (Emilia Romagna)	North Italy	15494 15495 15496 15534 15602 15603 15604 15649 15720 15771 15870 15871 15956 15974 16068	L
BA38	Cardinali et al. 2016	Bardigiano	Parma province (Emilia Romagna)	North Italy	15495 15602 15617 15659 15720 15771 15806 15827 15869 15956 16068 16080	M
BA39	Cardinali et al. 2016	Bardigiano	Parma province (Emilia Romagna)	North Italy	15495 15585 15601 15602 15720 15771 15806 15827 15838 15869 15956 16007 16068	N
BA40	Cardinali et al. 2016	Bardigiano	Parma province (Emilia Romagna)	North Italy	15495 15542 15585 15597 15602 15635 15650 15666 15703 15720 15870 16031	G
BA41	Cardinali et al. 2016	Bardigiano	Parma province (Emilia Romagna)	North Italy	15495 15538 15602 15603 15650 15709 15720 15771 15826 15870 15974 16079	I
BA42	Cardinali et al. 2016	Bardigiano	Parma province (Emilia Romagna)	North Italy	15494 15495 15496 15534 15602 15603 15604 15649 15720 15771 15870 15871 15956 15974 16068	L
BA43	Cardinali et al. 2016	Bardigiano	Parma province (Emilia Romagna)	North Italy	ERS	A
BA44	Cardinali et al. 2016	Bardigiano	Parma province (Emilia Romagna)	North Italy	15495 15826	A
BA45	Cardinali et al. 2016	Bardigiano	Parma province (Emilia Romagna)	North Italy	15495 15544 15570 15585 15602 15635 15686 15720 15771 15807 15870 15871 15956 16071	K
BA46	Cardinali et al. 2016	Bardigiano	Parma province (Emilia Romagna)	North Italy	15495 15826	A
BA47	Cardinali et al. 2016	Bardigiano	Parma province (Emilia Romagna)	North Italy	15495 15542 15585 15597 15602 15635 15650 15666 15703 15720 15870 16031 16087	G
BA48	Cardinali et al. 2016	Bardigiano	Parma province (Emilia Romagna)	North Italy	15495 15538 15602 15603 15650 15709 15720 15771 15826 15870 15974 16079	I
MA004	Cardinali et al. 2016	Maremmano	Grosseto province (Tuscany) and Viterbo province (Latium)	Centre Italy	15494 15495 15496 15534 15585 15603 15649 15720 15771 15870 15871 15956 15974 16068	L
MA013	Cardinali et al. 2016	Maremmano	Grosseto province (Tuscany) and Viterbo province (Latium)	Centre Italy	15495 15602 15617 15659 15720 15771 15806 15827 15869 15956 16068 16080	M
MA014	Cardinali et al. 2016	Maremmano	Grosseto province (Tuscany) and Viterbo province (Latium)	Centre Italy	15495 15538 15584 15585 15602 15709 15720 15771 15974	I
MA032	Cardinali et al. 2016	Maremmano	Grosseto province (Tuscany) and Viterbo province (Latium)	Centre Italy	15494 15495 15496 15534 15585 15603 15649 15720 15771 15870 15871 15956 15974 16068	L
MA049	Cardinali et al. 2016	Maremmano	Grosseto province (Tuscany) and Viterbo province (Latium)	Centre Italy	15495 15585 15650 15666 15720 15810 15826 16055	B
MA055	Cardinali et al. 2016	Maremmano	Grosseto province (Tuscany) and Viterbo province (Latium)	Centre Italy	15495 15585 15602 15720 15826 15870 15956 15974	C
MA060	Cardinali et al. 2016	Maremmano	Grosseto province (Tuscany) and Viterbo province (Latium)	Centre Italy	15495 15602 15617 15720 15771 15806 15827 15869 15956 16068 16080	M
MA064	Cardinali et al. 2016	Maremmano	Grosseto province (Tuscany) and Viterbo province (Latium)	Centre Italy	15495 15585 15602 15604 15703 15720 15740 15771 15777 15811 15956 16035 16037 16038 16057 16063insC	Q
MA067	Cardinali et al. 2016	Maremmano	Grosseto province (Tuscany) and Viterbo province (Latium)	Centre Italy	15495 15585 15650 15666 15720 15810 15826 16055 16080	B
MA076	Cardinali et al. 2016	Maremmano	Grosseto province (Tuscany) and Viterbo province (Latium)	Centre Italy	15494 15495 15496 15534 15585 15603 15649 15720 15771 15870 15871 15956 15974 16068	L
MA095	Cardinali et al. 2016	Maremmano	Grosseto province (Tuscany) and Viterbo province (Latium)	Centre Italy	15495 15650 15666 15720 15826 16055	B
MA100	Cardinali et al. 2016	Maremmano	Grosseto province (Tuscany) and Viterbo province (Latium)	Centre Italy	15495 15597 15602 15667 15703 15720 15771 15777 15809 15827 15956 16038 16063insC	P
MA109	Cardinali et al. 2016	Maremmano	Grosseto province (Tuscany) and Viterbo province (Latium)	Centre Italy	15494 15495 15496 15534 15585 15603 15649 15720 15771 15870 15871 15956 15974 16068	L
MA112	Cardinali et al. 2016	Maremmano	Grosseto province (Tuscany) and Viterbo province (Latium)	Centre Italy	15494 15495 15496 15534 15585 15603 15649 15720 15771 15870 15871 15956 15974 16068	L
MA116	Cardinali et al. 2016	Maremmano	Grosseto province (Tuscany) and Viterbo province (Latium)	Centre Italy	15494 15495 15496 15534 15574 15585 15602 15603 15604 15649 15720 15771 15870 15871 15956 15974 16068	L
MA119	Cardinali et al. 2016	Maremmano	Grosseto province (Tuscany) and Viterbo province (Latium)	Centre Italy	15495 15602 15617 15659 15720 15771 15806 15827 15869 15956 16068 16080	M
MA127	Cardinali et al. 2016	Maremmano	Grosseto province (Tuscany) and Viterbo province (Latium)	Centre Italy	15495 15585 15602 15604 15703 15720 15740 15771 15777 15811 15956 16035 16037 16038 16057 16063insC	Q
MA128	Cardinali et al. 2016	Maremmano	Grosseto province (Tuscany) and Viterbo province (Latium)	Centre Italy	15495 15542 15585 15597 15602 15635 15650 15666 15703 15720 15870 16031 16087	G
MA137	Cardinali et al. 2016	Maremmano	Grosseto province (Tuscany) and Viterbo province (Latium)	Centre Italy	15495 15602 15617 15659 15720 15771 15806 15827 15869 15956 16068 16080	M
MA142	Cardinali et al. 2016	Maremmano	Grosseto province (Tuscany) and Viterbo province (Latium)	Centre Italy	15495 15538 15585 15602 15650 15709 15720 15771 15826 15870 15974	I
MA146	Cardinali et al. 2016	Maremmano	Grosseto province (Tuscany) and Viterbo province (Latium)	Centre Italy	15494 15495 15496 15534 15585 15603 15604 15649 15720 15771 15870 15871 15956 15974 16068	L
MA150	Cardinali et al. 2016	Maremmano	Grosseto province (Tuscany) and Viterbo province (Latium)	Centre Italy	15495 15542 15585 15597 15602 15635 15650 15666 15703 15720 15870 16031 16087	G
MA159	Cardinali et al. 2016	Maremmano	Grosseto province (Tuscany) and Viterbo province (Latium)	Centre Italy	15495 15542 15585 15597 15602 15650 15666 15720 15771 15870 15956 15974	E
MA164	Cardinali et al. 2016	Maremmano	Grosseto province (Tuscany) and Viterbo province (Latium)	Centre Italy	15495 15542 15585 15597 15602 15650 15666 15720 15771 15870 15956 15974	E
MA166	Cardinali et al. 2016	Maremmano	Grosseto province (Tuscany) and Viterbo province (Latium)	Centre Italy	15495 15526 15540 15585 15602 15649 15718 15720 15771 15806 15870 15974 16081	H
MA188	Cardinali et al. 2016	Maremmano	Grosseto province (Tuscany) and Viterbo province (Latium)	Centre Italy	15495 15602 15617 15659 15720 15771 15806 15827 15869 15956 16068 16080	M
MA192	Cardinali et al. 2016	Maremmano	Grosseto province (Tuscany) and Viterbo province (Latium)	Centre Italy	15495 15602 15617 15659 15720 15771 15806 15827 15869 15956 16068 16080	M
MA212	Cardinali et al. 2016	Maremmano	Grosseto province (Tuscany) and Viterbo province (Latium)	Centre Italy	15495 15826	A
MA221	Cardinali et al. 2016	Maremmano	Grosseto province (Tuscany) and Viterbo province (Latium)	Centre Italy	15495 15602 15617 15659 15719 15720 15771 15806 15827 15869 15956 16068 16080	M
MA227	Cardinali et al. 2016	Maremmano	Grosseto province (Tuscany) and Viterbo province (Latium)	Centre Italy	15495 15542 15597 15602 15635 15650 15666 15703 15720 15870	G
MA259	Cardinali et al. 2016	Maremmano	Grosseto province (Tuscany) and Viterbo province (Latium)	Centre Italy	15495 15597 15602 15667 15703 15718 15720 15771 15777 15809 15956 16038 16063insC	P
MA260	Cardinali et al. 2016	Maremmano	Grosseto province (Tuscany) and Viterbo province (Latium)	Centre Italy	15495 15585 15650 15666 15720 15810 15826 16055	B
MA262	Cardinali et al. 2016	Maremmano	Grosseto province (Tuscany) and Viterbo province (Latium)	Centre Italy	15494 15495 15496 15534 15585 15603 15649 15685 15720 15771 15870 15871 15956 15974	L
MA263	Cardinali et al. 2016	Maremmano	Grosseto province (Tuscany) and Viterbo province (Latium)	Centre Italy	15495 15598 15602 15615 15616 15659 15703 15720 15770 15775 15776 15806 15827 15956 15974 15996	R
MA268	Cardinali et al. 2016	Maremmano	Grosseto province (Tuscany) and Viterbo province (Latium)	Centre Italy	15494 15495 15496 15534 15585 15603 15649 15685 15720 15771 15870 15871 15956 15974	L
MA292	Cardinali et al. 2016	Maremmano	Grosseto province (Tuscany) and Viterbo province (Latium)	Centre Italy	15495 15542 15597 15602 15635 15650 15666 15703 15720 15870	G
MA296	Cardinali et al. 2016	Maremmano	Grosseto province (Tuscany) and Viterbo province (Latium)	Centre Italy	15495 15542 15585 15597 15602 15635 15650 15666 15703 15720 15870 16007 16031	G
MA301	Cardinali et al. 2016	Maremmano	Grosseto province (Tuscany) and Viterbo province (Latium)	Centre Italy	15495 15542 15585 15597 15602 15635 15650 15666 15703 15720 15870 16031	G
MA302	Cardinali et al. 2016	Maremmano	Grosseto province (Tuscany) and Viterbo province (Latium)	Centre Italy	15495 15585 15650 15666 15720 15810 15826 16055	B
MA321	Cardinali et al. 2016	Maremmano	Grosseto province (Tuscany) and Viterbo province (Latium)	Centre Italy	15495 15542 15585 15597 15600 15602 15635 15650 15666 15703 15720 15870 16031	G
MA324	Cardinali et al. 2016	Maremmano	Grosseto province (Tuscany) and Viterbo province (Latium)	Centre Italy	15495 15542 15585 15597 15602 15635 15650 15666 15703 15720 15870 16031 16087	G
MA334	Cardinali et al. 2016	Maremmano	Grosseto province (Tuscany) and Viterbo province (Latium)	Centre Italy	ERS	A
MA339	Cardinali et al. 2016	Maremmano	Grosseto province (Tuscany) and Viterbo province (Latium)	Centre Italy	15495 15826	A
MA359	Cardinali et al. 2016	Maremmano	Grosseto province (Tuscany) and Viterbo province (Latium)	Centre Italy	15495 15602 15617 15659 15720 15771 15806 15810 15827 15869 15956 16068 16080	M
MA364	Cardinali et al. 2016	Maremmano	Grosseto province (Tuscany) and Viterbo province (Latium)	Centre Italy	15495 15585 15650 15666 15720 15810 15826 16055	B
MA365	Cardinali et al. 2016	Maremmano	Grosseto province (Tuscany) and Viterbo province (Latium)	Centre Italy	15495 15539 15542 15585 15602 15650 15666 15720 15771 15870 15956 15974	E
MA366	Cardinali et al. 2016	Maremmano	Grosseto province (Tuscany) and Viterbo province (Latium)	Centre Italy	15495 15826	A
MA375	Cardinali et al. 2016	Maremmano	Grosseto province (Tuscany) and Viterbo province (Latium)	Centre Italy	15495 15602 15604 15703 15720 15740 15771 15777 15811 15956 16037 16038 16057 16063 16063insC 16080	Q
MA380	Cardinali et al. 2016	Maremmano	Grosseto province (Tuscany) and Viterbo province (Latium)	Centre Italy	15495 15597 15602 15650 15651 15720 15826 15870 15956 15974	C
MA381	Cardinali et al. 2016	Maremmano	Grosseto province (Tuscany) and Viterbo province (Latium)	Centre Italy	15495 15585 15650 15666 15720 15810 15826 16055 16080	B
MA386	Cardinali et al. 2016	Maremmano	Grosseto province (Tuscany) and Viterbo province (Latium)	Centre Italy	15495 15542 15597 15602 15635 15666 15703 15720 15870 16080	G
MA398	Cardinali et al. 2016	Maremmano	Grosseto province (Tuscany) and Viterbo province (Latium)	Centre Italy	15495 15538 15584 15585 15602 15709 15720 15771 15974	I
MA419	Cardinali et al. 2016	Maremmano	Grosseto province (Tuscany) and Viterbo province (Latium)	Centre Italy	15495 15826	A
MA439	Cardinali et al. 2016	Maremmano	Grosseto province (Tuscany) and Viterbo province (Latium)	Centre Italy	15495 15602 15617 15659 15720 15771 15806 15827 15869 15956 16068 16080	M
MA468	Cardinali et al. 2016	Maremmano	Grosseto province (Tuscany) and Viterbo province (Latium)	Centre Italy	15495 15650 15666 15720 15826 16055	B
MA470	Cardinali et al. 2016	Maremmano	Grosseto province (Tuscany) and Viterbo province (Latium)	Centre Italy	15494 15495 15496 15534 15602 15603 15649 15720 15771 15811 15870 15871 15956 15974 16068	L
MA478	Cardinali et al. 2016	Maremmano	Grosseto province (Tuscany) and Viterbo province (Latium)	Centre Italy	15494 15495 15496 15534 15585 15602 15603 15649 15720 15771 15870 15871 15956 15974 16068	L
MA484	Cardinali et al. 2016	Maremmano	Grosseto province (Tuscany) and Viterbo province (Latium)	Centre Italy	15495 15542 15602 15619 15635 15650 15666 15703 15720 15870	G
MA499	Cardinali et al. 2016	Maremmano	Grosseto province (Tuscany) and Viterbo province (Latium)	Centre Italy	15495 15585 15601 15602 15720 15771 15806 15827 15838 15869 15956 16007 16068	N
MA511	Cardinali et al. 2016	Maremmano	Grosseto province (Tuscany) and Viterbo province (Latium)	Centre Italy	15495 15626 15650 15666 15720 15810 15826 16055	B
MA512	Cardinali et al. 2016	Maremmano	Grosseto province (Tuscany) and Viterbo province (Latium)	Centre Italy	15495 15597 15602 15667 15703 15720 15771 15777 15809 15956 16038 16063insC	P
MA515	Cardinali et al. 2016	Maremmano	Grosseto province (Tuscany) and Viterbo province (Latium)	Centre Italy	15495 15602 15604 15659 15703 15720 15726 15740 15771 15777 15811 15956 16037 16038 16057 16063insC	Q
MA527	Cardinali et al. 2016	Maremmano	Grosseto province (Tuscany) and Viterbo province (Latium)	Centre Italy	15495 15585 15650 15666 15720 15826 16055	B
MA528	Cardinali et al. 2016	Maremmano	Grosseto province (Tuscany) and Viterbo province (Latium)	Centre Italy	15495 15602 15617 15659 15720 15771 15806 15827 15869 15956 16068 16080	M
MA529	Cardinali et al. 2016	Maremmano	Grosseto province (Tuscany) and Viterbo province (Latium)	Centre Italy	15495 15826	A
MA530	Cardinali et al. 2016	Maremmano	Grosseto province (Tuscany) and Viterbo province (Latium)	Centre Italy	15494 15495 15496 15534 15585 15602 15603 15649 15720 15771 15870 15871 15956 15974 16068	L
MA564	Cardinali et al. 2016	Maremmano	Grosseto province (Tuscany) and Viterbo province (Latium)	Centre Italy	15494 15495 15496 15534 15585 15602 15603 15604 15649 15720 15771 15870 15871 15956 15974 16068	L
MA566	Cardinali et al. 2016	Maremmano	Grosseto province (Tuscany) and Viterbo province (Latium)	Centre Italy	15495 15602 15604 15635 15667 15703 15720 15771 15777 15809 15956 16038 16063insG	O
MA567	Cardinali et al. 2016	Maremmano	Grosseto province (Tuscany) and Viterbo province (Latium)	Centre Italy	15495 15585 15597 15602 15635 15650 15703 15720 15771 15776 15870 15956 15996	G
MA576	Cardinali et al. 2016	Maremmano	Grosseto province (Tuscany) and Viterbo province (Latium)	Centre Italy	15495 15532delC 15585 15602 15604 15720 15771 15807 15827 15870 15871 16071	J
MA632	Cardinali et al. 2016	Maremmano	Grosseto province (Tuscany) and Viterbo province (Latium)	Centre Italy	15495 15602 15617 15720 15771 15806 15827 15869 15956 16068 16080	M
MA657	Cardinali et al. 2016	Maremmano	Grosseto province (Tuscany) and Viterbo province (Latium)	Centre Italy	15494 15495 15534 15585 15602 15603 15649 15720 15771 15870 15871 15956 15974 16068	L
MA688	Cardinali et al. 2016	Maremmano	Grosseto province (Tuscany) and Viterbo province (Latium)	Centre Italy	15495 15585 15650 15666 15720 15810 15826 16055	B
MA690	Cardinali et al. 2016	Maremmano	Grosseto province (Tuscany) and Viterbo province (Latium)	Centre Italy	15495 15597 15602 15667 15703 15718 15720 15771 15777 15809 15956 16038 16063insC	P
MA693	Cardinali et al. 2016	Maremmano	Grosseto province (Tuscany) and Viterbo province (Latium)	Centre Italy	15495 15542 15585 15602 15635 15666 15703 15720 15870 16031 16087	G
MA694	Cardinali et al. 2016	Maremmano	Grosseto province (Tuscany) and Viterbo province (Latium)	Centre Italy	15495 15650 15666 15720 15826 16055	B
MA695	Cardinali et al. 2016	Maremmano	Grosseto province (Tuscany) and Viterbo province (Latium)	Centre Italy	15495 15521 15596 15602 15720 15737 15770 15810 15870 15984 16087	D
MA697	Cardinali et al. 2016	Maremmano	Grosseto province (Tuscany) and Viterbo province (Latium)	Centre Italy	15494 15495 15534 15585 15602 15603 15649 15720 15771 15870 15871 15956 15974 16068	L
MA698	Cardinali et al. 2016	Maremmano	Grosseto province (Tuscany) and Viterbo province (Latium)	Centre Italy	15494 15495 15496 15534 15574 15585 15602 15603 15604 15649 15720 15771 15870 15871 15956 15974 16068	L
MA703	Cardinali et al. 2016	Maremmano	Grosseto province (Tuscany) and Viterbo province (Latium)	Centre Italy	15495 15538 15585 15602 15650 15709 15720 15771 15826 15870 15974	I
MAC2	Cardinali et al. 2016	Maremmano	Grosseto province (Tuscany) and Viterbo province (Latium)	Centre Italy	15495 15826	A
MAC3	Cardinali et al. 2016	Maremmano	Grosseto province (Tuscany) and Viterbo province (Latium)	Centre Italy	15495 15602 15604 15703 15720 15726 15740 15771 15777 15811 15870 15956 16037 16038 16057 16063insC	Q
MAC5	Cardinali et al. 2016	Maremmano	Grosseto province (Tuscany) and Viterbo province (Latium)	Centre Italy	15494 15495 15496 15534 15602 15603 15649 15720 15771 15811 15870 15871 15956 15974 16068	L
MAC7	Cardinali et al. 2016	Maremmano	Grosseto province (Tuscany) and Viterbo province (Latium)	Centre Italy	15495 15542 15585 15597 15602 15635 15650 15666 15703 15720 15825 15870 16031 16087	G
MAO07	Cardinali et al. 2016	Maremmano	Grosseto province (Tuscany) and Viterbo province (Latium)	Centre Italy	15495 15542 15585 15597 15602 15635 15650 15666 15703 15720 15870	G
MAO22	Cardinali et al. 2016	Maremmano	Grosseto province (Tuscany) and Viterbo province (Latium)	Centre Italy	15494 15495 15496 15534 15585 15603 15649 15720 15740 15771 15870 15871 15956 15974 16068	L
MAO24	Cardinali et al. 2016	Maremmano	Grosseto province (Tuscany) and Viterbo province (Latium)	Centre Italy	15495 15585 15602 15617 15659 15720 15770 15771 15806 15827 15868 15869 15956 16007 16068 16080	M
MAO26	Cardinali et al. 2016	Maremmano	Grosseto province (Tuscany) and Viterbo province (Latium)	Centre Italy	15495 15585 15601 15602 15720 15771 15806 15827 15838 15869 15956 16007 16068	N
MAO58	Cardinali et al. 2016	Maremmano	Grosseto province (Tuscany) and Viterbo province (Latium)	Centre Italy	15494 15495 15496 15534 15602 15603 15649 15720 15771 15870 15871 15956 15974 16068	L
MAO87	Cardinali et al. 2016	Maremmano	Grosseto province (Tuscany) and Viterbo province (Latium)	Centre Italy	15495 15585 15650 15666 15720 15810 15826 16055	B
MG01	Cardinali et al. 2016	Murgese	Bari, Brindisi and Taranto provinces (Apulia)	South Italy	15495 15532delC 15585 15602 15720 15771 15807 15827 15870 15871 16071	J
MG02	Cardinali et al. 2016	Murgese	Bari, Brindisi and Taranto provinces (Apulia)	South Italy	15495 15602 15650 15720 15762 15826 15870 15956 15974	C
MG03	Cardinali et al. 2016	Murgese	Bari, Brindisi and Taranto provinces (Apulia)	South Italy	15495 15602 15703 15720 15726 15740 15771 15777 15811 15956 16037 16038 16057 16063insC	Q
MG04	Cardinali et al. 2016	Murgese	Bari, Brindisi and Taranto provinces (Apulia)	South Italy	15494 15495 15496 15534 15585 15603 15649 15720 15771 15870 15871 15956 15974 16068	L
MG05	Cardinali et al. 2016	Murgese	Bari, Brindisi and Taranto provinces (Apulia)	South Italy	15495 15602 15703 15720 15726 15740 15771 15777 15811 15956 16037 16038 16057 16063insC	Q
MG06	Cardinali et al. 2016	Murgese	Bari, Brindisi and Taranto provinces (Apulia)	South Italy	15495 15542 15597 15602 15635 15650 15666 15703 15720 15870	G
MG07	Cardinali et al. 2016	Murgese	Bari, Brindisi and Taranto provinces (Apulia)	South Italy	15495 15521 15585 15602 15650 15720 15737 15770 15810 15870 16087	D
MG08	Cardinali et al. 2016	Murgese	Bari, Brindisi and Taranto provinces (Apulia)	South Italy	15495 15542 15597 15602 15635 15650 15666 15703 15720 15870 15956	G
MG09	Cardinali et al. 2016	Murgese	Bari, Brindisi and Taranto provinces (Apulia)	South Italy	15495 15775 15826	A
MG10	Cardinali et al. 2016	Murgese	Bari, Brindisi and Taranto provinces (Apulia)	South Italy	15495 15585 15597 15602 15667 15703 15720 15771 15777 15809 15956 16038 16063insC	P
MG11	Cardinali et al. 2016	Murgese	Bari, Brindisi and Taranto provinces (Apulia)	South Italy	15494 15495 15496 15534 15603 15649 15720 15771 15870 15871 15956 15974 16068	L
MG12	Cardinali et al. 2016	Murgese	Bari, Brindisi and Taranto provinces (Apulia)	South Italy	15495 15542 15585 15597 15602 15632 15635 15650 15666 15703 15720 15870 16031 16080 16087	G
MG13	Cardinali et al. 2016	Murgese	Bari, Brindisi and Taranto provinces (Apulia)	South Italy	15495 15602 15617 15659 15720 15771 15806 15827 15869 15956 16068 16080	M
MG14	Cardinali et al. 2016	Murgese	Bari, Brindisi and Taranto provinces (Apulia)	South Italy	15495 15542 15585 15597 15602 15650 15666 15720 15771 15870 15956 15974	E
MG15	Cardinali et al. 2016	Murgese	Bari, Brindisi and Taranto provinces (Apulia)	South Italy	15494 15495 15496 15534 15602 15603 15649 15720 15771 15787 15870 15871 15956 15974 16040 16068	L
MG16	Cardinali et al. 2016	Murgese	Bari, Brindisi and Taranto provinces (Apulia)	South Italy	15495 15542 15597 15602 15635 15650 15651 15666 15703 15718 15720 15870 15871	G
MG17	Cardinali et al. 2016	Murgese	Bari, Brindisi and Taranto provinces (Apulia)	South Italy	15495 15542 15597 15602 15635 15650 15666 15703 15720 15870 16031	G
MG17-LI	Cardinali et al. 2016	Murgese	Bari, Brindisi and Taranto provinces (Apulia)	South Italy	15495 15585 15602 15604 15703 15720 15740 15771 15777 15811 15956 15995 16037 16038 16057 16063 16063insC	Q
MG18	Cardinali et al. 2016	Murgese	Bari, Brindisi and Taranto provinces (Apulia)	South Italy	15494 15495 15496 15534 15585 15602 15603 15604 15649 15720 15771 15870 15871 15956 15974 16068	L
MG19	Cardinali et al. 2016	Murgese	Bari, Brindisi and Taranto provinces (Apulia)	South Italy	15495 15585 15602 15604 15703 15720 15740 15771 15777 15811 15956 15995 16037 16038 16057 16063 16063insC	Q
MG20	Cardinali et al. 2016	Murgese	Bari, Brindisi and Taranto provinces (Apulia)	South Italy	15495 15602 15703 15720 15726 15740 15771 15777 15811 15956 16037 16038 16057 16063insC	Q
MG21	Cardinali et al. 2016	Murgese	Bari, Brindisi and Taranto provinces (Apulia)	South Italy	15494 15495 15496 15534 15585 15602 15603 15604 15649 15720 15771 15870 15871 15956 15974 16068	L
MG22	Cardinali et al. 2016	Murgese	Bari, Brindisi and Taranto provinces (Apulia)	South Italy	15495 15597 15602 15667 15703 15718 15720 15771 15777 15809 15956 16038 16063insC	P
MG23	Cardinali et al. 2016	Murgese	Bari, Brindisi and Taranto provinces (Apulia)	South Italy	15494 15495 15496 15534 15602 15603 15649 15720 15771 15870 15871 15956 15974 16068	L
MG24	Cardinali et al. 2016	Murgese	Bari, Brindisi and Taranto provinces (Apulia)	South Italy	15494 15495 15496 15534 15602 15603 15649 15720 15771 15870 15871 15956 15974 16068	L
MG25	Cardinali et al. 2016	Murgese	Bari, Brindisi and Taranto provinces (Apulia)	South Italy	15494 15495 15496 15534 15585 15603 15649 15720 15740 15771 15870 15871 15956 15974 16068	L
MG26	Cardinali et al. 2016	Murgese	Bari, Brindisi and Taranto provinces (Apulia)	South Italy	15495 15585 15602 15604 15703 15720 15740 15771 15777 15811 15956 15995 16037 16038 16057 16063 16063insC	Q
MG27	Cardinali et al. 2016	Murgese	Bari, Brindisi and Taranto provinces (Apulia)	South Italy	15495 15542 15597 15602 15635 15650 15666 15703 15720 15870	G
Mu01	Cardinali et al. 2016	Murgese	Bari, Brindisi and Taranto provinces (Apulia)	South Italy	15495 15542 15597 15602 15635 15650 15666 15703 15720 15870 16031	G
Mu02	Cardinali et al. 2016	Murgese	Bari, Brindisi and Taranto provinces (Apulia)	South Italy	15494 15495 15496 15534 15602 15603 15649 15720 15771 15870 15871 15956 15974 16068	L
Mu03	Cardinali et al. 2016	Murgese	Bari, Brindisi and Taranto provinces (Apulia)	South Italy	15495 15542 15597 15602 15635 15650 15666 15703 15720 15870 16031	G
Mu04	Cardinali et al. 2016	Murgese	Bari, Brindisi and Taranto provinces (Apulia)	South Italy	15494 15495 15496 15534 15602 15603 15649 15720 15771 15870 15871 15956 15974 16068	L
